# Supplementary material for: Inhibition of HECT E3 ligases as potential therapy for COVID-19
Source: Cell Death Dis. 2021 Mar 24;12(4):310. doi: 10.1038/s41419-021-03513-1 (PMC7987752; doi:10.1038/s41419-021-03513-1)
Supplement: Supplementary file 1 — Supplementary Table 1 [file 41419_2021_3513_MOESM1_ESM.xlsx]

## Sheet: Sup Table 1
Gene	Number of cases	Number of controls	Number of cases carying a rare missense	Number of controls carying a rare missense	P*
SMURF1	710	483	3	4	0.297542
WWP2	710	483	12	6	0.378294
WWP1	710	483	9	4	0.478773
NEDD4	710	483	49	37	0.528117
NEDD4L	710	483	14	13	0.580851
SMURF2	710	483	8	7	0.724112
HECW2	710	483	56	28	0.8222
HECW1	710	483	51	36	0.961955
ITCH	710	483	7	5	0.96968
* p-value were derived from a likelihood ratio test in the logistic regression framework adjusting for the first five principal components of a principal component analysis
